# Supplementary material for: Effects of Surface Charge Distribution and Electrolyte Ions on the Nonlinear Spectra of Model Solid–Water Interfaces
Source: Molecules. 2024 Aug 8;29(16):3758. doi: 10.3390/molecules29163758 (PMC11356812; doi:10.3390/molecules29163758)
Supplement: Supplementary file 1 [file molecules-29-03758-s001.zip]

Archive with 26 entries (25 files):
- chi2-decomposition-all-minus.pdf
- chi2-decomposition-all-plus.pdf
- Definitions/
- Definitions/chicago2.bst
- Definitions/journalnames.tex
- Definitions/logo-ccby-eps-converted-to.pdf
- Definitions/logo-ccby.eps
- Definitions/logo-mdpi-eps-converted-to.pdf
- Definitions/logo-mdpi.eps
- Definitions/logo-orcid.pdf
- Definitions/logo-updates-eps-converted-to.pdf
- Definitions/logo-updates.eps
- Definitions/mdpi.bst
- Definitions/mdpi.cls
- Definitions/molecules-logo-eps-converted-to.pdf
- Definitions/molecules-logo.eps
- n2-1.pdf
- p2-1.pdf
- rhoz-plot.pdf
- supplementary.aux
- supplementary.log
- supplementary.out
- supplementary.pdf
- supplementary.synctex.gz
- supplementary.tex
- zohmaps-bil.pdf
