# Supplementary material for: Effects of Surface Charge Distribution and Electrolyte Ions on the Nonlinear Spectra of Model Solid–Water Interfaces
Source: Molecules. 2024 Aug 8;29(16):3758. doi: 10.3390/molecules29163758 (PMC11356812; doi:10.3390/molecules29163758)
Supplement: Supplementary file 1 [file molecules-29-03758-s001.zip › supplementary.aux]

\relax 
\providecommand*\new@tpo@label[2]{}
\providecommand\hyper@newdestlabel[2]{}
\providecommand\HyperFirstAtBeginDocument{\AtBeginDocument}
\HyperFirstAtBeginDocument{\ifx\hyper@anchor\@undefined
\global\let\oldnewlabel\newlabel
\gdef\newlabel#1#2{\newlabelxx{#1}#2}
\gdef\newlabelxx#1#2#3#4#5#6{\oldnewlabel{#1}{{#2}{#3}}}
\AtEndDocument{\ifx\hyper@anchor\@undefined
\let\newlabel\oldnewlabel
\fi}
\fi}
\global\let\hyper@last\relax 
\gdef\HyperFirstAtBeginDocument#1{#1}
\providecommand\HyField@AuxAddToFields[1]{}
\providecommand\HyField@AuxAddToCoFields[2]{}
\bibstyle{Definitions/mdpi}
\newmarginnote{note.1.1}{{1}{10945661sp}}
\@writefile{toc}{\contentsline {section}{\numberline {1}Breakdown of Im[$\chi ^{(2)}_{ssp}$] spectra for negatively charged solid/water interfaces.}{1}{section.1}\protected@file@percent }
\@writefile{lof}{\contentsline {figure}{\numberline {S1}{\ignorespaces Breakdown of Im[$\chi ^{(2)}_{ssp}$] spectra for the negatively charged solid/water interfaces. (a) -- spectra of a region from $z=z_{BIL}$ to $z=z_0$ (Fig.\nobreakspace  {}1 of main article), (b) -- BIL (cf. Fig.\nobreakspace  {}8), (c) -- DL (cf. Fig\nobreakspace  {}10). Panels in each row display the total spectrum and its orientational and induced components. Color areas indicate standard deviations. \relax }}{1}{figure.caption.1}\protected@file@percent }
\providecommand*\caption@xref[2]{\@setref\relax\@undefined{#1}}
\newlabel{fig:chi2-all}{{S1}{1}{Breakdown of Im[$\chi ^{(2)}_{ssp}$] spectra for the negatively charged solid/water interfaces. (a) -- spectra of a region from $z=z_{BIL}$ to $z=z_0$ (Fig.~1 of main article), (b) -- BIL (cf. Fig.~8), (c) -- DL (cf. Fig~10). Panels in each row display the total spectrum and its orientational and induced components. Color areas indicate standard deviations. \relax }{figure.caption.1}{}}
\newlabel{fig:chi2-all@cref}{{[figure][1][]S1}{[1][1][]1}}
\@writefile{toc}{\contentsline {section}{\numberline {2}Snapshots of BIL for the positively and negatively charged UQ@H2O interfaces}{2}{section.2}\protected@file@percent }
\@writefile{lof}{\contentsline {figure}{\numberline {S2}{\ignorespaces Snapshots of BIL region of the negatively (a) and positively (b)\ charged UQ@H2O interfaces. \relax }}{2}{figure.caption.2}\protected@file@percent }
\newlabel{fig:snapshots}{{S2}{2}{Snapshots of BIL region of the negatively (a) and positively (b)\ charged UQ@H2O interfaces. \relax }{figure.caption.2}{}}
\newlabel{fig:snapshots@cref}{{[figure][2][]S2}{[1][2][]2}}
\@writefile{toc}{\contentsline {section}{\numberline {3}Characteristics of positively charged solid/neat water interfaces}{2}{section.3}\protected@file@percent }
\@writefile{lof}{\contentsline {figure}{\numberline {S3}{\ignorespaces $z$-profile of water density $\rho (z)^*$ for the interfaces. The inset shows a zoom of the shaded area and indicates limits of the bonded interfacial layer (BIL) and diffuse layer (DL). The origin of the $z$-axis is at the position of surface atoms, $z_S$. \relax }}{2}{figure.caption.3}\protected@file@percent }
\newlabel{fig:rhoz}{{S3}{2}{$z$-profile of water density $\rho (z)^*$ for the interfaces. The inset shows a zoom of the shaded area and indicates limits of the bonded interfacial layer (BIL) and diffuse layer (DL). The origin of the $z$-axis is at the position of surface atoms, $z_S$. \relax }{figure.caption.3}{}}
\newlabel{fig:rhoz@cref}{{[figure][3][]S3}{[1][2][]2}}
\@writefile{lof}{\contentsline {figure}{\numberline {S4}{\ignorespaces Maps of conditional probability density $\tilde  {P}_{BIL}(u_1, u_2)$ of the interfaces. (a) -- UQ@H2O, (b) -- LQ@H2O, (c) -- difference map (b) - (a). \relax }}{2}{figure.caption.4}\protected@file@percent }
\newlabel{fig:zoh}{{S4}{2}{Maps of conditional probability density $\tilde {P}_{BIL}(u_1, u_2)$ of the interfaces. (a) -- UQ@H2O, (b) -- LQ@H2O, (c) -- difference map (b) - (a). \relax }{figure.caption.4}{}}
\newlabel{fig:zoh@cref}{{[figure][4][]S4}{[1][2][]2}}
\expandafter\ifx\csname c@page@totc\endcsname\relax\newcounter{page@totc}\fi\setcounter{page@totc}{3}
\@writefile{lof}{\contentsline {figure}{\numberline {S5}{\ignorespaces Breakdown of Im[$\chi ^{(2)}_{ssp}$] spectra for the positively charged solid/water interfaces. (a) -- spectra of a region from $z=z_{BIL}$ to $z=z_0$ (Fig.\nobreakspace  {}1 of main article), (b) -- BIL (cf. Fig.\nobreakspace  {}8), (c) -- DL (cf. Fig\nobreakspace  {}10). Panels in each row display the total spectrum and its orientational and induced components. Color areas indicate standard deviations. \relax }}{3}{figure.caption.5}\protected@file@percent }
\newlabel{fig:chi2-all-plus}{{S5}{3}{Breakdown of Im[$\chi ^{(2)}_{ssp}$] spectra for the positively charged solid/water interfaces. (a) -- spectra of a region from $z=z_{BIL}$ to $z=z_0$ (Fig.~1 of main article), (b) -- BIL (cf. Fig.~8), (c) -- DL (cf. Fig~10). Panels in each row display the total spectrum and its orientational and induced components. Color areas indicate standard deviations. \relax }{figure.caption.5}{}}
\newlabel{fig:chi2-all-plus@cref}{{[figure][5][]S5}{[1][2][]3}}
\newlabel{LastPage}{{}{3}{}{page.3}{}}
\xdef\lastpage@lastpage{3}
\xdef\lastpage@lastpageHy{3}
\gdef \@abspage@last{3}
