# Supplementary material for: Effects of Surface Charge Distribution and Electrolyte Ions on the Nonlinear Spectra of Model Solid–Water Interfaces
Source: Molecules. 2024 Aug 8;29(16):3758. doi: 10.3390/molecules29163758 (PMC11356812; doi:10.3390/molecules29163758)
Supplement: Supplementary file 1 [file molecules-29-03758-s001.zip › supplementary.out]

\BOOKMARK [1][]{section.1}{\376\377\000B\000r\000e\000a\000k\000d\000o\000w\000n\000\040\000o\000f\000\040\000I\000m\000[\000\050\0002\000\051\000s\000s\000p\000]\000\040\000s\000p\000e\000c\000t\000r\000a\000\040\000f\000o\000r\000\040\000n\000e\000g\000a\000t\000i\000v\000e\000l\000y\000\040\000c\000h\000a\000r\000g\000e\000d\000\040\000s\000o\000l\000i\000d\000/\000w\000a\000t\000e\000r\000\040\000i\000n\000t\000e\000r\000f\000a\000c\000e\000s\000.}{}% 1
\BOOKMARK [1][]{section.2}{\376\377\000S\000n\000a\000p\000s\000h\000o\000t\000s\000\040\000o\000f\000\040\000B\000I\000L\000\040\000f\000o\000r\000\040\000t\000h\000e\000\040\000p\000o\000s\000i\000t\000i\000v\000e\000l\000y\000\040\000a\000n\000d\000\040\000n\000e\000g\000a\000t\000i\000v\000e\000l\000y\000\040\000c\000h\000a\000r\000g\000e\000d\000\040\000U\000Q\000@\000H\0002\000O\000\040\000i\000n\000t\000e\000r\000f\000a\000c\000e\000s}{}% 2
\BOOKMARK [1][]{section.3}{\376\377\000C\000h\000a\000r\000a\000c\000t\000e\000r\000i\000s\000t\000i\000c\000s\000\040\000o\000f\000\040\000p\000o\000s\000i\000t\000i\000v\000e\000l\000y\000\040\000c\000h\000a\000r\000g\000e\000d\000\040\000s\000o\000l\000i\000d\000/\000n\000e\000a\000t\000\040\000w\000a\000t\000e\000r\000\040\000i\000n\000t\000e\000r\000f\000a\000c\000e\000s}{}% 3
