# Supplementary material for: Effects of Surface Charge Distribution and Electrolyte Ions on the Nonlinear Spectra of Model Solid–Water Interfaces
Source: Molecules. 2024 Aug 8;29(16):3758. doi: 10.3390/molecules29163758 (PMC11356812; doi:10.3390/molecules29163758)
Supplement: Supplementary file 1 [file molecules-29-03758-s001.zip › supplementary.tex]

%  LaTeX support: latex@mdpi.com 
%  For support, please attach all files needed for compiling as well as the log file, and specify your operating system, LaTeX
%%version, and LaTeX editor.

%=================================================================
\documentclass[molecules,supfile,accept,pdftex,oneauthor]{Definitions/mdpi} 

%--------------------
% Class Options:
%--------------------
%----------
% journal
%----------
% Choose between the MDPI journals
% For posting an early version of this manuscript as a preprint, you may use "preprints" as the journal. Changing "submit" to
%%"accept" before posting will remove line numbers.

%---------
% article
%---------
% The default type of manuscript is "article", but can be replaced by: 
% abstract, addendum, article, book, bookreview, briefreport, casereport, comment, commentary, communication, conferenceproceedings,
%%correction, conferencereport, entry, expressionofconcern, extendedabstract, datadescriptor, editorial, essay, erratum, hypothesis,
%%interestingimage, obituary, opinion, projectreport, reply, retraction, review, perspective, protocol, shortnote, studyprotocol,
%%systematicreview, supfile, technicalnote, viewpoint, guidelines, registeredreport, tutorial
% supfile = supplementary materials

%----------
% submit
%----------
% The class option "submit" will be changed to "accept" by the Editorial Office when the paper is accepted. This will only make
%%changes to the frontpage (e.g., the logo of the journal will get visible), the headings, and the copyright information. Also,
%%line numbering will be removed. Journal info and pagination for accepted papers will also be assigned by the Editorial Office.

%------------------
% moreauthors
%------------------
% If there is only one author the class option oneauthor should be used. Otherwise use the class option moreauthors.

%---------
% pdftex
%---------
% The option pdftex is for use with pdfLaTeX. Remove "pdftex" for (1) compiling with LaTeX & dvi2pdf (if eps figures are used) or
%%for (2) compiling with XeLaTeX.

%=================================================================
% MDPI internal commands - do not modify
\firstpage{1} 
\makeatletter 
\setcounter{page}{\@firstpage} 
\makeatother
\pubvolume{29}
\issuenum{16}
\articlenumber{3758}
\pubyear{2024}
\copyrightyear{2024}
%\externaleditor{Academic Editor: Firstname Lastname}
\datereceived{ } 
\daterevised{ } % Comment out if no revised date
\dateaccepted{ } 
\datepublished{ } 
%\datecorrected{} % For corrected papers: "Corrected: XXX" date in the original paper.
%\dateretracted{} % For corrected papers: "Retracted: XXX" date in the original paper.
\hreflink{https://doi.org/10.3390/molecules29163758} % If needed use \linebreak
%\doinum{}
%\pdfoutput=1 % Uncommented for upload to arXiv.org
%\CorrStatement{yes}  % For updates


%=================================================================

% Add packages and commands here. The following packages are loaded in our class file: fontenc, inputenc, calc, indentfirst,
%%fancyhdr, graphicx, epstopdf, lastpage, ifthen, float, amsmath, amssymb, lineno, setspace, enumitem, mathpazo, booktabs, titlesec,
%%etoolbox, tabto, xcolor, colortbl, soul, multirow, microtype, tikz, totcount, changepage, attrib, upgreek, array, tabularx, pbox,
%%ragged2e, tocloft, marginnote, marginfix, enotez, amsthm, natbib, hyperref, cleveref, scrextend, url, geometry, newfloat, caption,
%%draftwatermark, seqsplit
% cleveref: load \crefname definitions after \begin{document}

\usepackage[version=3]{mhchem}
\graphicspath{{../figs}}
%=================================================================

% Please use the following mathematics environments: Theorem, Lemma, Corollary, Proposition, Characterization, Property, Problem,
%%Example, ExamplesandDefinitions, Hypothesis, Remark, Definition, Notation, Assumption

%% For proofs, please use the proof environment (the amsthm package is loaded by the MDPI class).

%=================================================================
% Full title of the paper (Capitalized)
\Title{Effects of Surface Charge Distribution and Electrolyte Ions on the Nonlinear Spectra of Model Solid--Water Interfaces}

% MDPI internal command: Title for citation in the left column
\TitleCitation{Nonlinear spectra of model solid--water interface}

% Author Orchid ID: enter ID or remove command
\newcommand{\orcidauthorA}{0000-0002-8370-8797} % Add \orcidA{} behind the author's name
%\newcommand{\orcidauthorB}{0000-0000-0000-000X} % Add \orcidB{} behind the author's name

% Authors, for the paper (add full first names)
\Author{Konstantin S. Smirnov\orcidA{}}

%\longauthorlist{yes}

% MDPI internal command: Authors, for metadata in PDF
\AuthorNames{Konstantin Smirnov}

% MDPI internal command: Authors, for citation in the left column
\AuthorCitation{Smirnov, K.S.}
% If this is a Chicago style journal: Lastname, Firstname, Firstname Lastname, and Firstname Lastname.

% Affiliations / Addresses (Add [1] after \address if there is only one affiliation.)
\address[1]{%
$^{1}$ \quad Univ. Lille, CNRS, UMR 8516 - LASIRe - Laboratoire Avanc\'{e} de Spectroscopie pour les Interactions la
R\'{e}activit\'{e} et l'Environnement, F-59000 Lille, France; konstantin.smirnov@univ-lille.fr}

% Contact information of the corresponding author
\corres{Correspondence: konstantin.smirnov@univ-lille.fr; Tel.: (optional; include country code; if there are multiple
corresponding authors, add author initials) +xx-xxxx-xxx-xxxx (F.L.)}

% Current address and/or shared authorship
%% \firstnote{Current address: Affiliation.}  % Current address should not be the same as any items in the Affiliation section.
%% \secondnote{These authors contributed equally to this work.}
% The commands \thirdnote{} till \eighthnote{} are available for further notes

%\simplesumm{} % Simple summary

%\conference{} % An extended version of a conference paper

% ABSTRACT (Do not insert blank lines, i.e. \\) 
%
%\abstract{}
%
% KEYWORDS
%%\keyword{Solid--water interface; structure; nonlinear spectra; molecular dynamics simulations} 

% The fields PACS, MSC, and JEL may be left empty or commented out if not applicable
%\PACS{J0101}
%\MSC{}
%\JEL{}

%%%%%%%%%%%%%%%%%%%%%%%%%%%%%%%%%%%%%%%%%%%%%%%%%%%%%%%%%%%%%%%%%%%%%%%%%%%%%%%%%%%%%%%%%%%%%%%%%%%%%%%%%%%%%%%%%%%%%%%%%%%%%%
\begin{document}
%%%%%%%%%%%%%%%%%%%%%%%%%%%%%%%%%%%%%%%%%%%%%%%%%%%%%%%%%%%%%%%%%%%%%%%%%%%%%%%%%%%%%%%%%%%%%%%%%%%%%%%%%%%%%%%%%%%%%%%%%%%%%%


\section{Breakdown of Im[$\chi^{(2)}_{ssp}$] spectra for negatively charged solid/water interfaces.}

%%
\begin{figure}[H]
\begin{adjustwidth}{-\extralength}{0cm}
\centering
\includegraphics*[width=15.5cm]{chi2-decomposition-all-minus.pdf}
\end{adjustwidth}

\caption{Breakdown of Im[$\chi^{(2)}_{ssp}$] spectra for the negatively charged solid/water interfaces. (a) -- spectra of a region
from $z=z_{BIL}$ to $z=z_0$ (Fig.~1 of main article), (b) -- BIL (cf. Fig.~8), (c) -- DL (cf. Fig~10). Panels in each row display
the total spectrum and its orientational and induced components. Color areas indicate standard deviations. \label{fig:chi2-all}}

\end{figure}
%%

\clearpage
\section{Snapshots of BIL for the positively and negatively charged UQ@H2O interfaces}

%%-
\begin{figure}[H]

\centering
\includegraphics*[width=0.45\textwidth]{n2-1.pdf}\qquad
\includegraphics*[width=0.45\textwidth]{p2-1.pdf}

\caption{Snapshots of BIL region of the negatively (a) and positively (b)\ charged UQ@H2O interfaces. \label{fig:snapshots}}

\end{figure}   
\bigskip
%%-


\section{Characteristics of positively charged solid/neat water interfaces}

%%
\begin{figure}[H]

\includegraphics*[width=0.6\textwidth]{rhoz-plot.pdf}

\caption{$z$-profile of water density $\rho(z)^*$ for the interfaces. The inset shows a zoom of the shaded area and indicates limits
of the bonded interfacial layer (BIL) and diffuse layer (DL). The origin of the $z$-axis is at the position of surface atoms, $z_S$.
\label{fig:rhoz}}

\end{figure}
%%
\bigskip

%%
\begin{figure}[H]

\includegraphics*[width=\textwidth]{zohmaps-bil.pdf}

\caption{Maps of conditional probability density $\tilde{P}_{BIL}(u_1, u_2)$ of the interfaces. (a) -- UQ@H2O, (b) -- LQ@H2O, (c) --
difference map (b) - (a). \label{fig:zoh}}

\end{figure}
%%

%%
\begin{figure}[H]
\begin{adjustwidth}{-\extralength}{0cm}
\centering
\includegraphics*[width=15.5cm]{chi2-decomposition-all-plus.pdf}
\end{adjustwidth}

\caption{Breakdown of Im[$\chi^{(2)}_{ssp}$] spectra for the positively charged solid/water interfaces. (a) -- spectra of a region
from $z=z_{BIL}$ to $z=z_0$ (Fig.~1 of main article), (b) -- BIL (cf. Fig.~8), (c) -- DL (cf. Fig~10). Panels in each row display
the total spectrum and its orientational and induced components. Color areas indicate standard deviations.
\label{fig:chi2-all-plus}}

\end{figure}
%%
\bigskip


\begin{adjustwidth}{-\extralength}{0cm}

%%\reftitle{References}
%=====================================
% References, variant A: external bibliography
%=====================================
%%\bibliography{bibliography}

%%\PublishersNote{}
\end{adjustwidth}
\end{document}
